# Supplementary material for: Ancient co-option of an amino acid ABC transporter locus in Pseudomonas syringae for host signal-dependent virulence gene regulation
Source: PLoS Pathog. 2020 Jul 16;16(7):e1008680. doi: 10.1371/journal.ppat.1008680 (PMC7386598; doi:10.1371/journal.ppat.1008680)
Supplement: S1 Data — (XLSX) [file ppat.1008680.s019.xlsx]

## Sheet: 1B
MM+Fru		WT			aauS			aauR			aauSR			aatJ
		Rep-1	rep-2	rep-3	Rep-1	rep-2	rep-3	Rep-1	rep-2	rep-3	Rep-1	rep-2	rep-3	Rep-1	rep-2	rep-3
	Relative GFP	12802.2	12283.4	11873.7	10328.6	10308	10353.2	14442.6	13048.6	12697	12323	11661.1	11808.9	10340.7	10169.1	9792.91
	average	12319.8			10329.9			13396.1			11931			10100.9
	stdev	465.309			22.6172			923.266			347.453			280.2
MM+Fru+Asp		WT			aauS			aauR			aauSR			aatJ
		Rep-1	rep-2	rep-3	Rep-1	rep-2	rep-3	Rep-1	rep-2	rep-3	Rep-1	rep-2	rep-3	Rep-1	rep-2	rep-3
	Relative GFP	94371.2	97849.8	97387.8	38761.3	40256	40617.8	51531.9	51024.6	54546	55235.1	54659.3	55624.1	55132.1	56155.4	55723.5
	average	96536.3			39878.4			52367.5			55172.8			55670.3
	stdev	1889.18			984.153			1903.58			485.389			513.748

## Sheet: 1C
MM+Fru		WT			aauS			aauR			aauSR			aatJ
		Rep-1	rep-2	rep-3	Rep-1	rep-2	rep-3	Rep-1	rep-2	rep-3	Rep-1	rep-2	rep-3	Rep-1	rep-2	rep-3
	Relative GFP	7486.19	7416.78	8391.68	5423.04	4529.89	5437.28	4790.57	3499.69	4012.59	6712.89	6184.88	6317.63	8381.4	7128.97	8305.06
	average	7764.88			5130.07			4100.95			6405.13			7938.48
	stdev	543.929			519.82			649.96			274.663			702.094
MM+Fru+Asp		WT			aauS			aauR			aauSR			aatJ
		Rep-1	rep-2	rep-3	Rep-1	rep-2	rep-3	Rep-1	rep-2	rep-3	Rep-1	rep-2	rep-3	Rep-1	rep-2	rep-3
	Relative GFP	96887.6	100793	94852.4	40584.5	44307.6	42674.7	43444.2	48856.3	50231.9	51086	54264.7	55584.5	66299.6	66580.5	68919.1
	average	97511			42522.3			47510.8			53645.1			67266.4
	stdev	3018.91			1866.21			3588.31			2312.33			1438.15

## Sheet: 1D
MM+Fru		WT			aauS			aauR			aatJ
		Rep-1	rep-2	rep-3	Rep-1	rep-2	rep-3	Rep-1	rep-2	rep-3	Rep-1	rep-2	rep-3
	Relative GFP	16874.2	16087.1	15459	14685.7	13279.5	13770.2	14482.4	13906.9	13657.5	14076.3	13334.3	14293.4
	average	16140.1			13911.8			14015.6			13901.4
	stdev	709.064			713.756			423.032			502.91
MM+Fru+Asp		WT			aauS			aauR			aatJ
		Rep-1	rep-2	rep-3	Rep-1	rep-2	rep-3	Rep-1	rep-2	rep-3	Rep-1	rep-2	rep-3
	Relative GFP	25612.1	25278.4	26264.9	21569.2	19503.1	20257.5	19429.5	18947.8	19687.9	20631.4	20579.7	20448.1
	average	25718.5			20443.3			19355.1			20553.1
	stdev	501.762			1045.46			375.612			94.5085

## Sheet: 2B
	GFP in leaf	WT				aauR
		Rep 1	Rep 2	Rep 3	Rep 4	Rep 1	Rep 2	Rep 3	Rep 4
		17447	17238.6	16942.6	15552.4	5497.6	7832.6	6508.8	9400.8
		16795.1				7309.95
		853.957				1690.29

## Sheet: 2C
log10 counts of bacteria on indicated days after inoculation into arabidopsis leaves
	day 0								day 3
	WT	ΔaauR	ΔaauS	ΔaatJ	ΔaauR/aauR+	ΔaauS/aauS+	ΔaatJ/aatJ+		WT	ΔaauR	ΔaauS	ΔaatJ	ΔaauR/aauR+	ΔaauS/aauS+	ΔaatJ/aatJ+
	3.37438	3.276	3.13862	3.29048	3.33122	3.17725	3.1284		7.00769	6.4279	6.41616	6.64626	6.87091	6.87299	7.02851
	3.51799	3.21272	3.38021	3.30449	3.1284	3.26102	3.31806		7.03714	6.57815	6.59423	6.07136	7.01072	7.00616	6.8893
	3.24551	3.13862	3.29048	3.08493	3.11793	3.33766	3.31806		6.78584	6.54407	6.54848	6.24304	6.94729	6.92206	6.96108
	3.47596	3.45454	3.43201	3.61909	3.66502	3.51162	3.35641		7.02119	6.35218	6.39794	6.6173	6.89526	6.89723	7.01374
	3.35025	3.56205	3.34084	3.41896	3.37144	3.34713	3.52218		7.21363	6.41017	6.47463	6.39245	7.11944	7.07293	7.10914
	3.44716	3.37144	3.45939	3.38596	3.40824	3.44716	3.38881		6.98996	6.29099	6.58044	6.56854	6.7112	6.98996	7.08412
									7.02083	6.33445	6.26751	6.59202	6.98072	7.03342	6.98996
	WT	ΔaauR	ΔaauS	ΔaatJ	ΔaauR/aauR+	ΔaauS/aauS+	ΔaatJ/aatJ+		WT	ΔaauR	ΔaauS	ΔaatJ	ΔaauR/aauR+	ΔaauS/aauS+	ΔaatJ/aatJ+
average	3.40187	3.3359	3.34026	3.35065	3.33704	3.34697	3.33865	average	7.0109	6.4197	6.46848	6.44728	6.93365	6.97068	7.01084
std error	0.0403699	0.0643339	0.0473793	0.0717245	0.0827434	0.0494722	0.0521437	std error	0.0470802	0.0405684	0.0444246	0.0831227	0.0482439	0.0281682	0.0280465

## Sheet: 3A
	2 uM			20 uM			200 uM
	Rep-1	Rep-2	Rep-3	Rep-1	Rep-2	Rep-3	Rep-1	Rep-2	Rep-3
L-glutamic acid	9003.22	7403.57	5539.65	4002.06	8085.9	11698.3	32235.2	35838.9	26752.2
D-glutamic acid		6864.2	6631.06	7464.62	5018.05	3181.91	3321.23	4123.11	9024.04
L-glutamin	8930.78	5821.72	4998.14	3051.88	6635.29	10799.4	23098.9	18266.4	11526.5
L-aspartic acid	5559.11	4893.87	3563.33	11854.6	13120.5	6813.5	54316.7	48020.1	41127.6
L-alanine	7915.77	4330.45	4036.96	5437.12	7116.32	7623.01	12196.7	10336	6757.99
L-tryptophan	4665.82	9153.23	8958.19	9037.38	9829.33	6615.27	4859.63	4265.99	3116.1
L-isoleucine	6636.21	4721.09	4301.04	5083.16	6985.04	2298.66	5367.38	5268.65	7107.89
L-valine		6590.12	2310.78	8475.51	10395.7	8165.53	12010.4	3542.99	4453.46
L-Proline	6444.5	4235.73	6115.14	6654.81	13885.2	4132.76	6579.99	4139.05	2686.26
L-histidine	7800.77	6129.74	6986.56	4201.03	3062.1	3250.67	5533.48	11874.8	11786.8
L-methionine	6376.81	-152.602	9147.91	2131.61	7768.02	5048.62	8088.92	7933.22	5698.68
L-lysine	5516.41	6303.83	1250.69	10422.1	4990.45	1708.36	5169.78	6272.3	680.029
L-leucine	4289.42	6808.13	4846.48	7288.85	5471.17	8217.58	5017.48	10106.1	8064.97
L-threonine	6094.32	6676.4	6554.46	4051.21	5114.93	5501.59	4139.65	5067.11	3816.93
L-serine	6274.71	5507.21	6931.58	6516.26	5589.71	8603.55	18584.9	18433.4	18813.9
	2 uM			20 uM			200 uM
	Rep-1	Rep-2	Rep-3	Rep-1	Rep-2	Rep-3	Rep-1	Rep-2	Rep-3
L-glutamic acid	1557.41	1301.79	1820.05	1908.02	2096.28	2023.36	8208.15	8623.1	9089.24
D-glutamic acid	1562.91	979.123	1961.53	1061.59	884.372	1349.22	401.472	-209.863	-314.295
L-glutamin	563.882	1088.45	1076.44	875.895	1780.08	1747.93	2914.96	3280.37	2910.42
L-aspartic acid	91.6862	461.614	1009.36	2855.69	2574.08	2530.46	17343.1	18620.5	18382.2
L-alanine	1401.92	619.765	575.423	-4.42432	-456.614	228.765	-486.474	-904.889	-1391.62
L-tryptophan	658.391	776.439	1125.05	1370.66	1661.53	1624.83	499.537	902.699	1041.98
L-isoleucine	1342.01	1013.62	794.162	-665.973	403.709	-519.911	-816.654	-1047.29	-671.716
L-valine	203.456	339.094	1230.46	-736.75	-457.219	-298.845	559.444	394.483	698.425
L-Proline	1559.83	660.996	1123.53	-423.497	945.058	365.281	-213.892	-1789.45	-119.426
L-histidine	395.664	-132.35	810.897	-1830.82	-947.162	-1317.9	-2354.08	-1771.53	-1348.38
L-methionine	1508.66	819.986	735.308	77.6736	75.4061	369.609	-261.443	-82.9391	-378.331
L-lysine	1178.34	725.809	1645	68.5526	839.794	2443.45	960.209	1235.33	620.422
L-leucine	1165.2	334.716	918.686	47.9279	625.407	543.554	2278.55	-1332.9	-42.4912
L-threonine	920.007	972.839	1439.79	493.037	181.579	-89.9782	-804.462	-1213.91	-775.11
L-serine	3396.14	-259.589	3356.75	1064.45	3435.47	618.494	5896.58	4580.55	7463.97

## Sheet: 3B
	GFP level of aatJ-gfp
	WT vs WT			aauS vs WT			aauR vs WT
	Rep-1	Rep-2	Rep-3	Rep-1	Rep-2	Rep-3	Rep-1	Rep-2	Rep-3
MM+Fru+Glutamic acid	101.05	100.031	98.9182	1.25447	1.11077	0.865718	1.62151	1.75009	1.60627
MM+Fru+Aspartic acid	100.284	100.805	98.9104	1.21075	0.993538	0.911619	1.39067	1.34506	1.39607

## Sheet: 3C
	WT			aauR			aauS			aatJ
Time (h)	Rep-1	Rep-2	Rep-3	Rep-1	Rep-2	Rep-3	Rep-1	Rep-2	Rep-3	Rep-1	Rep-2	Rep-3
0	0.12933	0.125666	0.127988	0.126326	0.125638	0.125354	0.120452	0.122546	0.121396	0.121884	0.121856	0.120784
0.5	0.127868	0.124064	0.126932	0.126212	0.12579	0.126022	0.119126	0.12086	0.120218	0.122056	0.121986	0.120666
1	0.131002	0.127326	0.129896	0.129306	0.129028	0.129176	0.121694	0.12366	0.122908	0.124738	0.125028	0.123716
1.5	0.131802	0.128042	0.130536	0.129476	0.12913	0.12938	0.121912	0.124092	0.123292	0.125272	0.125636	0.124312
2	0.132844	0.129088	0.131708	0.129466	0.1292	0.12947	0.122064	0.12396	0.123516	0.125936	0.12594	0.124586
2.5	0.133622	0.12997	0.132778	0.129686	0.129724	0.129936	0.122234	0.124228	0.12355	0.126274	0.126356	0.12523
3	0.134732	0.130824	0.133854	0.130196	0.13024	0.130304	0.122656	0.124638	0.123862	0.126818	0.126936	0.125646
3.5	0.135726	0.131824	0.134882	0.130656	0.130422	0.130848	0.122806	0.124962	0.12405	0.127244	0.127458	0.12634
4	0.13737	0.1332	0.136128	0.131022	0.130678	0.131002	0.123002	0.125144	0.12439	0.127526	0.127828	0.126456
4.5	0.13869	0.134436	0.137708	0.131464	0.13121	0.131546	0.12388	0.125768	0.12515	0.128824	0.128858	0.127776
5	0.140536	0.136488	0.139582	0.131666	0.131578	0.131944	0.124198	0.12638	0.125698	0.129232	0.129418	0.128378
5.5	0.142968	0.138814	0.14253	0.132728	0.132612	0.132692	0.125652	0.12756	0.126938	0.130632	0.131102	0.13016
6	0.146968	0.14249	0.146036	0.133608	0.13323	0.133758	0.126482	0.128478	0.127772	0.13195	0.132434	0.131048
6.5	0.152224	0.147098	0.151102	0.134852	0.134642	0.134808	0.128352	0.130368	0.129424	0.133894	0.134516	0.133082
7	0.157672	0.15245	0.1569	0.136424	0.135932	0.136222	0.130044	0.13214	0.131646	0.136516	0.136718	0.135594
7.5	0.16484	0.15905	0.163804	0.13801	0.137618	0.137928	0.13239	0.135078	0.133982	0.13881	0.139412	0.138036
8	0.173762	0.167386	0.172466	0.140478	0.140022	0.140152	0.135314	0.1376	0.136856	0.142206	0.142584	0.141352
8.5	0.183986	0.17646	0.183008	0.1433	0.142928	0.143408	0.13981	0.141598	0.14088	0.146392	0.14694	0.146096
9	0.196962	0.188186	0.194938	0.147516	0.147468	0.14723	0.144674	0.146752	0.146016	0.151274	0.151988	0.150978
9.5	0.21078	0.20088	0.20868	0.152822	0.152408	0.152778	0.150922	0.152834	0.152144	0.157706	0.158008	0.157448
10	0.22842	0.21696	0.22512	0.160572	0.159902	0.160346	0.159576	0.161134	0.160194	0.164886	0.16577	0.164922
10.5	0.24768	0.23588	0.24484	0.169592	0.169328	0.169832	0.169654	0.171906	0.171184	0.174636	0.176338	0.174436
11	0.27098	0.25634	0.26686	0.181672	0.180996	0.181572	0.1836	0.185278	0.18476	0.186112	0.187334	0.185796
11.5	0.29586	0.2796	0.29088	0.197122	0.196566	0.197102	0.20166	0.20376	0.2028	0.2011	0.20322	0.20138
12	0.32328	0.30494	0.31772	0.21606	0.21572	0.21618	0.22546	0.2273	0.22568	0.21952	0.22168	0.21928
12.5	0.35076	0.3324	0.34382	0.23808	0.23782	0.23852	0.25104	0.25386	0.25238	0.2417	0.24322	0.24106
13	0.38146	0.36042	0.37226	0.26258	0.26294	0.2637	0.27996	0.28146	0.27978	0.26472	0.26664	0.26554
13.5	0.41162	0.3883	0.40234	0.29008	0.29022	0.29138	0.31088	0.31168	0.31022	0.29088	0.2924	0.29208
14	0.48026	0.4534	0.46118	0.32068	0.32112	0.32206	0.34192	0.342	0.34182	0.31876	0.31992	0.32034
14.5	0.47936	0.4522	0.45874	0.3531	0.35298	0.35416	0.37436	0.37384	0.37338	0.34708	0.34798	0.3478
15	0.47848	0.45022	0.45822	0.38562	0.38582	0.38766	0.40566	0.40552	0.40392	0.37616	0.37632	0.3772
15.5	0.47554	0.44976	0.45614	0.43878	0.43836	0.43814	0.43604	0.43594	0.43366	0.40444	0.40468	0.40718
16	0.47684	0.44918	0.45662	0.45488	0.45758	0.459	0.46752	0.46634	0.466	0.43118	0.43156	0.4334
16.5	0.47714	0.44954	0.45624	0.4558	0.45794	0.45988	0.46748	0.4661	0.46562	0.45508	0.45254	0.45394
17	0.47704	0.45074	0.4583	0.45648	0.4589	0.46058	0.46764	0.46554	0.4653	0.45446	0.45208	0.45316
17.5	0.47782	0.45118	0.45832	0.456	0.45902	0.4609	0.46646	0.46478	0.46466	0.45182	0.45014	0.45172
18	0.47712	0.45108	0.45806	0.4556	0.45864	0.46078	0.46564	0.46312	0.46266	0.45112	0.44884	0.45078

## Sheet: 3D
	WT			aauR			aauS			aatJ
Time (h)	Rep-1	Rep-2	Rep-3	Rep-1	Rep-2	Rep-3	Rep-1	Rep-2	Rep-3	Rep-1	Rep-2	Rep-3
0	0.124824	0.12775	0.125162	0.126194	0.128454	0.126868	0.122062	0.122392	0.123322	0.120352	0.123258	0.122258
0.5	0.1264	0.128228	0.125686	0.126878	0.128892	0.125886	0.121958	0.12198	0.12329	0.120386	0.123186	0.122548
1	0.129256	0.130314	0.127906	0.128338	0.13096	0.127134	0.123078	0.123378	0.125206	0.121834	0.124136	0.123964
1.5	0.129994	0.131584	0.129302	0.129276	0.132124	0.128694	0.12376	0.124244	0.125852	0.122812	0.125428	0.124996
2	0.130592	0.132562	0.129992	0.130052	0.132782	0.128978	0.12444	0.12517	0.12653	0.123804	0.126212	0.126314
2.5	0.131972	0.133778	0.131558	0.130578	0.132792	0.129332	0.125226	0.125722	0.127632	0.125166	0.127554	0.127
3	0.133858	0.13647	0.134112	0.132732	0.134528	0.13083	0.126786	0.127336	0.128862	0.127164	0.12961	0.129114
3.5	0.137682	0.139144	0.136224	0.134824	0.137572	0.133744	0.128862	0.129152	0.1313	0.130582	0.132462	0.132092
4	0.1422	0.14365	0.140292	0.13823	0.140856	0.137508	0.13183	0.132932	0.134838	0.13365	0.136578	0.135726
4.5	0.14765	0.148818	0.145676	0.14292	0.145678	0.142274	0.135872	0.13626	0.139996	0.138794	0.141494	0.140776
5	0.15565	0.15634	0.153092	0.148948	0.152156	0.14826	0.141498	0.14237	0.145602	0.14503	0.148284	0.14699
5.5	0.164328	0.165156	0.161946	0.15627	0.158886	0.155178	0.148672	0.14806	0.152452	0.152742	0.156478	0.155322
6	0.17711	0.178926	0.172926	0.164654	0.166946	0.163936	0.15776	0.157894	0.163036	0.163686	0.16775	0.166292
6.5	0.189828	0.190408	0.18666	0.174112	0.177766	0.174736	0.169884	0.168278	0.176164	0.177388	0.18151	0.180012
7	0.205	0.2066	0.20128	0.187198	0.190802	0.185978	0.18268	0.181954	0.188038	0.191234	0.196634	0.19484
7.5	0.22104	0.22272	0.2172	0.199958	0.20234	0.199092	0.197558	0.197114	0.20258	0.20652	0.2128	0.21078
8	0.2371	0.23662	0.2335	0.21196	0.21426	0.21096	0.2108	0.2101	0.21796	0.22214	0.22898	0.22716
8.5	0.25338	0.25142	0.2503	0.2244	0.22754	0.22424	0.22632	0.2286	0.23258	0.23726	0.24396	0.24014
9	0.26798	0.26862	0.26416	0.23754	0.24012	0.2371	0.2402	0.23992	0.24714	0.2518	0.25936	0.25724
9.5	0.28318	0.28184	0.27956	0.25134	0.2526	0.24668	0.25426	0.25334	0.26186	0.26574	0.2739	0.26908
10	0.29722	0.2951	0.29246	0.2618	0.26294	0.25864	0.26964	0.2693	0.2765	0.28042	0.28746	0.28176
10.5	0.31072	0.31154	0.3079	0.27454	0.27446	0.26922	0.28032	0.28166	0.29078	0.29272	0.30194	0.29516
11	0.32528	0.32434	0.31906	0.2841	0.28734	0.28108	0.29456	0.29344	0.3027	0.30632	0.31544	0.30778
11.5	0.33676	0.3369	0.33352	0.29536	0.29754	0.29324	0.30596	0.3081	0.31814	0.31958	0.32864	0.32176
12	0.34882	0.34772	0.34518	0.30718	0.30806	0.30354	0.32024	0.32008	0.32834	0.33308	0.34	0.3342
12.5	0.36522	0.3621	0.35922	0.31896	0.31886	0.31578	0.3313	0.33212	0.34274	0.34504	0.35392	0.345
13	0.37518	0.37578	0.3722	0.33022	0.33154	0.32742	0.34428	0.34586	0.35612	0.35722	0.36544	0.35676
13.5	0.38774	0.389	0.38722	0.34488	0.3439	0.33884	0.35608	0.35768	0.36802	0.3682	0.37824	0.36866
14	0.4007	0.39906	0.39602	0.35676	0.35648	0.34978	0.36718	0.37306	0.38194	0.37954	0.39162	0.38364
14.5	0.41192	0.4111	0.41018	0.36946	0.36856	0.36212	0.37832	0.38128	0.39202	0.39058	0.40766	0.39046
15	0.42534	0.42426	0.42226	0.381	0.38202	0.37416	0.38844	0.39098	0.40176	0.40092	0.41302	0.40192
15.5	0.43606	0.43798	0.43534	0.39594	0.39342	0.38756	0.40218	0.40626	0.41398	0.41096	0.42358	0.412
16	0.44792	0.44994	0.44718	0.40562	0.4043	0.39648	0.41144	0.41512	0.42952	0.42184	0.43362	0.42362
16.5	0.4592	0.46126	0.46178	0.41942	0.41572	0.40824	0.42156	0.42714	0.43996	0.4324	0.44544	0.43058
17	0.4667	0.46972	0.46904	0.43032	0.42866	0.41618	0.43284	0.4374	0.44916	0.44376	0.4592	0.44236
17.5	0.47628	0.47906	0.48036	0.44112	0.43824	0.42646	0.4448	0.44968	0.4651	0.45352	0.47086	0.45296
18	0.48574	0.48984	0.48894	0.45344	0.44578	0.43614	0.4556	0.4611	0.47642	0.4651	0.48076	0.46462

## Sheet: 4A
	WT cultured in M9 with Glucose/NH4			aatP cultured in M9 with Glucose/NH4			WT cultured in M9 with Glutamate			aatP cultured in M9 with Glutamate
Time (h)	Rep-1	Rep-2	Rep-3	Rep-1	Rep-2	Rep-3	Rep-1	Rep-2	Rep-3	Rep-1	Rep-2	Rep-3
0	0.0626993	0.0578173	0.0567773	0.0526053	0.0531313	0.0513253	0.060892	0.056562	0.052398	0.04719	0.047058	0.046728
1	0.0693133	0.0648433	0.0634973	0.0607433	0.0611713	0.0578113	0.0705533	0.0655193	0.0611753	0.0555253	0.0557973	0.0567933
2	0.067868	0.062962	0.061866	0.061154	0.061248	0.057784	0.0761113	0.0702993	0.0657893	0.0586753	0.0584693	0.0594733
3	0.07928	0.073594	0.071664	0.071092	0.070552	0.067296	0.0840753	0.0777293	0.0725553	0.0637533	0.0633153	0.0644533
4	0.103977	0.0977487	0.0953567	0.0962527	0.0946687	0.0904367	0.094996	0.08862	0.083656	0.0708	0.069898	0.071344
5	0.142205	0.136325	0.133425	0.133665	0.131465	0.125305	0.110317	0.102955	0.0968067	0.0793347	0.0781107	0.0787247
6	0.188465	0.182325	0.178945	0.176405	0.174445	0.166945	0.133921	0.124761	0.117021	0.0916567	0.0901407	0.0912287
7	0.234357	0.227757	0.223857	0.219917	0.217397	0.208877	0.165833	0.155373	0.146493	0.110113	0.107925	0.109015
8	0.276809	0.267709	0.264789	0.259949	0.258189	0.245849	0.208657	0.195617	0.186477	0.135677	0.132357	0.134417
9	0.313343	0.305743	0.305483	0.291843	0.291203	0.283703	0.260102	0.245242	0.235382	0.167722	0.164542	0.167322
10	0.346916	0.340476	0.338796	0.331236	0.328076	0.316836	0.312204	0.296564	0.287124	0.205384	0.201604	0.205364
11	0.378121	0.373841	0.367581	0.355041	0.355801	0.344501	0.384847	0.352747	0.330447	0.245527	0.241107	0.246627
12	0.406563	0.402623	0.397323	0.384823	0.379503	0.368203	0.392701	0.385221	0.381461	0.282181	0.277461	0.284621
13	0.432456	0.425496	0.422856	0.407156	0.403396	0.387916	0.388756	0.382796	0.379896	0.309776	0.305176	0.312896
14	0.451446	0.445426	0.442766	0.432626	0.421946	0.405086	0.382452	0.377192	0.374232	0.349392	0.332592	0.353912
15	0.465203	0.459603	0.456543	0.445623	0.442363	0.426563	0.37789	0.37033	0.36817	0.35455	0.35479	0.36131
16	0.479195	0.474375	0.469175	0.459055	0.452795	0.435315	0.371558	0.364218	0.361978	0.350038	0.350838	0.356938
17	0.491726	0.487646	0.482826	0.471026	0.466226	0.450426	0.366423	0.357663	0.353743	0.341923	0.342623	0.348583
18	0.504496	0.498236	0.498676	0.479916	0.475036	0.456796	0.361617	0.352117	0.349457	0.335237	0.334397	0.340997

[truncated: 11 more sheets: 4B, 4C, 4D, 5B, 5C, 5D, 5E, 5G, 7A, 7B, 7C]
